# Supplementary material for: Assessing Dietary Habits, Quality, and Nutritional Composition of Workplace Lunches: A Comprehensive Analysis in Turin, Piedmont (Italy)
Source: Nutrients. 2025 Aug 13;17(16):2625. doi: 10.3390/nu17162625 (PMC12389728; doi:10.3390/nu17162625)
Supplement: Supplementary file 1 [file nutrients-17-02625-s001.zip]

Archive with 2 entries (2 files):
- Suppl_mat_nutrients.xlsx
- Supplementary mat s8_nutrients.pdf
