# Supplementary material for: Assessing Dietary Habits, Quality, and Nutritional Composition of Workplace Lunches: A Comprehensive Analysis in Turin, Piedmont (Italy)
Source: Nutrients. 2025 Aug 13;17(16):2625. doi: 10.3390/nu17162625 (PMC12389728; doi:10.3390/nu17162625)
Supplement: Supplementary file 1 [file nutrients-17-02625-s001.zip › Suppl_mat_nutrients.xlsx]

## Sheet: Suppl_tab1
		Sex		BMI			Meal origin		Type of diet		Balanced meal		Disease		Age group				Physical activity						Type of work
		Female n=146 (77.2%)	Male n=43 (22.8%)	Under n=9 (4.8%)	Normal n=134 (70.9%)	Over n=46 (24.3%)	Home n=130 (69.5%)	Restaurant n=57 (30.5%)	Omnivorous n=177 (93.7%)	Other n=12 (6.3%)	Yes n=62 (33.0%)	No n=126 (67.0%)	Good health n=134 (70.9%)	Diseased n=55 (29.1%)	20-29 n=22 (11.6%)	30-39 n=26 (13.8%)	40-49 n=78 (41.3%)	>49 n=63 (33.3%)	More than 3/week n=11 (5.9%)	3/week n=21 (11.2%)	2/week n=33 (17.6%)	1/week n=22 (11.7%)	Poor n=21 (11.2%)	None n=80 (42.6%)	Sedentary n=122 (64.6%)	Partially active n=4 (2.1%)	Active n=63 (33.3%)
BMI	Under	8 (5.5%)	1 (2.3%)
	Normal	114 (78.1%)	20 (46.5%)
	Over	24 (16.4%)	22 (51.2%)
Meal origin	Home	103 (71.5%)	27 (62.8%)	7 (77.8%)	97 (72.4%)	26 (59.1%)
	Restaurant	41 (28.5%)	16 (37.2%)	2 (22.2%)	37 (27.6%)	18 (40.9%)
Type of diet	Omnivorous	138 (94.5%)	39 (90.7%)	9 (100.0%)	123 (91.8%)	45 (97.8%)	122 (93.8%)	53 (93.0%)
	Other	8 (5.5%)	4 (9.3%)	0 (0.0%)	11 (8.2%)	1 (2.2%)	8 (6.2%)	4 (7.0%)
Balanced meal	Yes	48 (33.1%)	14 (32.6%)	1 (11.1%)	47 (35.1%)	14 (31.1%)	45 (34.9%)	17 (29.8%)	56 (31.8%)	6 (50.0%)
	No	97 (66.9%)	29 (67.4%)	8 (88.9%)	87 (64.9%)	31 (68.9%)	84 (65.1%)	40 (70.2%)	120 (68.2%)	6 (50.0%)
Pathologies	Good health	101 (69.2%)	33 (76.7%)	7 (77.8%)	101 (75.4%)	26 (56.5%)	95 (73.1%)	38 (66.7%)	125 (70.6%)	9 (75.0%)	42 (67.7%)	91 (72.2%)
	Diseased	45 (30.8%)	10 (23.3%)	2 (22.2%)	33 (24.6%)	20 (43.5%)	35 (26.9%)	19 (33.3%)	52 (29.4%)	3 (25.0%)	20 (32.3%)	35 (27.8%)
Age group	20-29	18 (12.3%)	4 (9.3%)	1 (11.1%)	18 (13.4%)	3 (6.5%)	20 (15.4%)	2 (3.5%)	21 (11.9%)	1 (8.3%)	10 (16.1%)	12 (9.5%)	21 (15.7%)	1 (1.8%)
	30-39	18 (12.3%)	8 (18.6%)	6 (66.7%)	13 (9.7%)	7 (15.2%)	24 (18.5%)	1 (1.8%)	24 (13.6%)	2 (16.7%)	4 (6.5%)	22 (17.5%)	21 (15.7%)	5 (9.1%)
	40-49	61 (41.8%)	17 (39.5%)	1 (11.1%)	60 (44.8%)	17 (37.0%)	53 (40.8%)	25 (43.9%)	73 (41.2%)	5 (41.7%)	23 (37.1%)	55 (43.7%)	57 (42.5%)	21 (38.2%)
	>49	49 (33.6%)	14 (32.6%)	1 (11.1%)	43 (32.1%)	19 (41.3%)	33 (25.4%)	29 (50.9%)	59 (33.3%)	4 (33.3%)	25 (40.3%)	37 (29.4%)	35 (26.1%)	28 (50.9%)
Physical activity	More than 3 /week	9 (6.2%)	2 (4.7%)	0 (0.0%)	11 (8.2%)	0 (0.0%)	8 (6.2%)	3 (5.3%)	11 (6.2%)	0 (0.0%)	3 (4.8%)	8 (6.4%)	9 (6.8%)	2 (3.6%)	4 (18.2%)	0 (0.0%)	4 (5.1%)	3 (4.8%)
	3 /week	13 (9.0%)	8 (18.6%)	0 (0.0%)	15 (11.2%)	6 (13.3%)	15 (11.5%)	6 (10.5%)	19 (10.8%)	2 (16.7%)	8 (12.9%)	13 (10.4%)	17 (12.8%)	4 (7.3%)	4 (18.2%)	1 (4.0%)	5 (6.4%)	11 (17.5%)
	2 /week	28 (19.3%)	5 (11.6%)	3 (33.3%)	23 (17.2%)	7 (15.6%)	26 (20.0%)	7 (12.3%)	33 (18.8%)	0 (0.0%)	16 (25.8%)	17 (13.6%)	25 (18.8%)	8 (14.5%)	4 (18.2%)	9 (36.0%)	9 (11.5%)	11 (17.5%)
	1 /week	21 (14.5%)	1 (2.3%)	1 (11.1%)	19 (14.2%)	2 (4.4%)	16 (12.3%)	5 (8.8%)	20 (11.4%)	2 (16.7%)	5 (8.1%)	17 (13.6%)	15 (11.3%)	7 (12.7%)	2 (9.1%)	3 (12.0%)	8 (10.3%)	9 (14.3%)
	Poor	13 (9.0%)	8 (18.6%)	0 (0.0%)	12 (9.0%)	9 (20.0%)	12 (9.2%)	9 (15.8%)	20 (11.4%)	1 (8.3%)	6 (9.7%)	15 (12.0%)	13 (9.8%)	8 (14.5%)	4 (18.2%)	0 (0.0%)	9 (11.5%)	8 (12.7%)
	None	61 (42.1%)	19 (44.2%)	5 (55.6%)	54 (40.3%)	21 (46.7%)	53 (40.8%)	27 (47.4%)	73 (41.5%)	7 (58.3%)	24 (38.7%)	55 (44.0%)	54 (40.6%)	26 (47.3%)	4 (18.2%)	12 (48.0%)	43 (55.1%)	21 (33.3%)
Type of work	Sedentary	97 (66.4%)	25 (58.1%)	6 (66.7%)	89 (66.4%)	27 (58.7%)	76 (58.5%)	45 (78.9%)	111 (62.7%)	11 (91.7%)	42 (67.7%)	79 (62.7%)	87 (64.9%)	35 (63.6%)	11 (50.0%)	13 (50.0%)	43 (55.1%)	55 (87.3%)	5 (45.5%)	13 (61.9%)	22 (66.7%)	18 (81.8%)	13 (61.9%)	51 (63.7%)
	Partially active	4 (2.7%)	0 (0.0%)	0 (0.0%)	3 (2.2%)	1 (2.2%)	4 (3.1%)	0 (0.0%)	4 (2.3%)	0 (0.0%)	0 (0.0%)	4 (3.2%)	3 (2.2%)	1 (1.8%)	0 (0.0%)	1 (3.8%)	3 (3.8%)	0 (0.0%)	0 (0.0%)	0 (0.0%)	0 (0.0%)	0 (0.0%)	1 (4.8%)	3 (3.8%)
	Active	45 (30.8%)	18 (41.9%)	3 (33.3%)	42 (31.3%)	18 (39.1%)	50 (38.5%)	12 (21.1%)	62 (35.0%)	1 (8.3%)	20 (32.3%)	43 (34.1%)	44 (32.8%)	19 (34.5%)	11 (50.0%)	12 (46.2%)	32 (41.0%)	8 (12.7%)	6 (54.5%)	8 (38.1%)	11 (33.3%)	4 (18.2%)	7 (33.3%)	26 (32.5%)
Calories intake	Poor	58 (41.4%)	28 (65.1%)	4 (44.4%)	54 (40.3%)	28 (70.0%)	57 (45.2%)	28 (50.0%)	82 (47.7%)	4 (36.4%)	19 (32.8%)	67 (53.6%)	60 (46.2%)	26 (49.1%)	8 (36.4%)	13 (52.0%)	38 (49.4%)	27 (45.8%)	7 (63.6%)	8 (38.1%)	15 (45.5%)	11 (50.0%)	9 (45.0%)	36 (47.4%)	51 (43.2%)	1 (25.0%)	34 (55.7%)
	Adequate	69 (49.3%)	15 (34.9%)	3 (33.3%)	69 (51.5%)	12 (30.0%)	59 (46.8%)	25 (44.6%)	78 (45.3%)	6 (54.5%)	34 (58.6%)	50 (40.0%)	62 (47.7%)	22 (41.5%)	13 (59.1%)	10 (40.0%)	34 (44.2%)	27 (45.8%)	2 (18.2%)	12 (57.1%)	18 (54.5%)	9 (40.9%)	11 (55.0%)	32 (42.1%)	58 (49.2%)	2 (50.0%)	24 (39.3%)
	In excess	13 (9.3%)	0 (0.0%)	2 (22.2%)	11 (8.2%)	0 (0.0%)	10 (7.9%)	3 (5.4%)	12 (7.0%)	1 (9.1%)	5 (8.6%)	8 (6.4%)	8 (6.2%)	5 (9.4%)	1 (4.5%)	2 (8.0%)	5 (6.5%)	5 (8.5%)	2 (18.2%)	1 (4.8%)	0 (0.0%)	2 (9.1%)	0 (0.0%)	8 (10.5%)	9 (7.6%)	1 (25.0%)	3 (4.9%)
Bold characters: chi square significant
Table S1: Characteristics, habits and health status of the respondents

## Sheet: Suppl_tab2
		Males		Females
		Age (years)	MB (kcal/die)	Age (years)	MB (kcal/die)
		18-29	15.057 * BW + 692.2	18-29	14.818 * BW + 486.6
		30-60	11.472 * BW + 873.1	30-60	8.126 * BW + 845.6
		Table S2: Schofield equation to predict BMR. BW = Body weight

## Sheet: Suppl_tab3
		Gender	Age	Type of Work	Physical Activity: included	Physical Activity: excluded
		Males	18-60	Sedentary	1.55	1.41
				Moderately active	1.78	1.70
				Active	2.10	2.01
		Females	18-60	Sedentary	1.56	1.42
				Moderately active	1.64	1.56
				Active	1.82	1.73
		Table S3: estimation of TDEE based on self-reported type of work and physical activity. Included physical activity: at least 150 minutes of moderate physical activity or at least 75 minutes of vigorous physical activity each week, or an equivalent combination of both

## Sheet: Suppl_tab4
	Female		Male		Total
	n=146 (77.2%)		n=43 (22.8%)		n=189 (100.0%)
	Mean (sd)	Median (iqr)	Mean (sd)	Median (iqr)	Mean (sd)	Median (iqr)
Total metabolism (Schofield)	2032.7 (163.6)	2009.5 (205.0)	2882.5 (316.8)	2882.0 (582.0)	2232.4 (417.3)	2106.0 (444.0)
Kcal 25%	501.0 (72.5)	501.8 (51.5)	720.6 (79.2)	720.5 (145.5)	552.1 (118.8)	523.8 (111.0)
Kcal 35%	696.8 (117.0)	702.0 (72.2)	1008.9 (110.9)	1008.7 (203.7)	768.9 (175.2)	733.3 (155.4)
Table S4: mean and median of TDEE, 25% and 35% of TDEE

## Sheet: Suppl_tab5
		N	Body weight (Kg)	BMR (kcal)	PAL	TDEE (Kcal)	25% of TDEE	35% of TDEE	Kcal lunch
		1	88	2018	1.55	3128	782	1095	703
		2	75	1822	1.55	2591	648	907	103
		3	75	1822	1.78	3175	794	1111	521
		4	75	1822	1.56	2843	711	995	545
		Table S5a. Male. age 18 – 29: Basal metabolic rate (BMR); physical activity level (PAL); total daily energy expenditure (TDEE) and 25-35% of TDEE
		N	Body weight (Kg)	BMR (kcal)	PAL	TDEE (Kcal)	25% of TDEE	35% of TDEE	Kcal lunch
		1	69	1665	1.55	2581	645	903	493
		2	73	1711	1.7	2909	727	1018	409
		3	91	1918	1.78	3415	854	1195	802
		4	85	1849	1.78	3292	823	1152	620
		5	66	1631	1.55	2529	632	885	328
		6	75	1734	1.41	2445	611	856	841
		7	80	1791	1.78	3188	797	1116	309
		8	79	1780	1.78	3169	792	1109	411
		9	64	1608	1.7	2734	684	957	607
		10	51	1459	1.55	2262	566	792	357
		11	65	1619	1.78	2882	721	1009	820
		12	80	1791	1.78	3188	797	1116	356
		13	98	1998	1.55	3097	774	1084	490
		14	95	1963	1.41	2741	685	959	698
		15	70	1677	1.41	3084	771	1079	820
		16	78	1768	1.55	2397	599	839	439
		17	82	1814	1.7	2851	713	998	815
		18	72	1700	1.41	2938	735	1028	735
		19	70	1677	1.7	2672	668	935	391
		20	89	1895	1.55	2753	688	964	837
		21	89	1895	1.41	2510	628	879	405
		22	94	1952	1.41	2825	706	989	588
		23	65	1619	1.55	3059	765	1071	283
		24	81	1803	1.78	3210	803	1124	586
		25	64	1608	1.7	2734	684	957	689
		26	90	1906	1.7	3241	811	1135	376
		27	76	1745	1.55	2705	677	947	836
		28	110	2136	1.41	3012	753	1055	648
		29	77	1757	1.41	2478	620	868	656
		30	93	1940	1.7	3298	825	1155	478
		31	86	1860	1.7	3162	791	1107	304
		32	71	1688	1.41	2381	596	834	598
		33	120	2250	1.41	3173	794	1111	377
		34	86	1860	1.7	3162	791	1107	304
		35	71	1688	1.41	2381	596	834	631
		36	118	2227	1.41	3141	786	1100	377
		37	78	1768	1.41	2493	624	873	437
		38	77	1757	1.41	2478	620	868	647
		39	77	1757	1.41	2478	620	868	621
		40	60	1562	1.41	2203	551	772	468
		Table S5b. Male. age 30 – 60: Basal metabolic rate (BMR); physical activity level (PAL); total daily energy expenditure (TDEE) and 25-35% of TDEE

## Sheet: Suppl_tab6
		N	Body weight (Kg)	BMR (kcal)	PAL	TDEE (Kcal)	25% of TDEE	35% of TDEE	Kcal lunch
		1	62	1406	1.56	2194	549	768	599
		2	51	1243	1.56	1940	485	679	726
		3	65	1450	1.56	2262	566	792	473
		4	53	1272	1.56	1985	496	695	496
		5	70	1524	1.64	2500	625	875	600
		6	59	1361	1.56	2124	531	744	609
		7	53	1272	1.42	1807	452	633	433
		8	65	1450	1.56	2262	566	792	556
		9	60	1376	1.64	2257	564	790	269
		10	54	1287	1.42	1828	457	640	1008
		11	65	1450	1.56	2262	566	792	485
		12	60	1376	1.52	2147	537	751	539
		13	60	1376	1.56	2257	564	790	425
		14	50	1228	1.42	1916	479	671	668
		15	60	1376	1.64	2257	564	790	626
		16	63	1421	1.64	2331	583	816	287
		17	60	1376	1.64	2257	564	790	626
		18	63	1421	1.64	2331	583	816	287
		Table S6a. Female. age 18 – 29: Basal metabolic rate (BMR); physical activity level (PAL); total daily energy expenditure (TDEE) and 25-35% of TDEE
		N	Body weight (Kg)	BMR (kcal)	PAL	TDEE (Kcal)	25% of TDEE	35% of TDEE	Kcal lunch
		1	54	1285	1.42	1825	456	639	811
		2	62	1350	1.56	2106	527	738	605
		3	70	1415	1.56	2208	552	773	413
		4	50	1252	1.64	2054	514	719	620
		5	54	1285	1.42	1825	456	639	882
		6	60	1334	1.64	2188	547	766	684
		7	85	1537	1.56	2398	600	840	466
		8	44	1204	1.56	1879	470	658	850
		9	50	1252	1.42	1778	445	623	150
		10	50	1252	1.56	1954	489	684	748
		11	65	1374	1.56	2144	536	751	510
		12	55	1293	1.64	2121	530	743	437
		13	49	1244	1.64	2041	510	715	490
		14	65	1374	1.64	2254	564	789	469
		15	66	1382	1.56	2156	539	755	454
		16	54	1285	1.56	2005	501	702	628
		17	62	1350	1.42	1917	479	671	339
		18	52	1269	1.56	1980	495	693	891
		19	57	1309	1.42	1859	465	651	517
		20	52	1269	1.56	1980	495	693	637
		21	59	1326	1.42	1883	471	660	844
		22	74	1447	1.64	2374	594	831	461
		23	53	1277	1.64	2095	524	734	464
		24	64	1366	1.56	2131	533	746	591
		25	59	1326	1.56	2069	517	725	356
		26	51	1261	1.56	1968	492	689	475
		27	70	1415	1.64	2321	580	813	341
		28	55	1293	1.64	2121	530	743	217
		29	65	1374	1.42	1952	488	684	281
		30	62	1350	1.56	2106	527	738	284
		31	57	1309	1.56	2043	511	716	387
		32	55	1293	1.56	2018	505	707	241
		33	52	1269	1.42	1802	451	631	307
		34	49	1244	1.56	1941	485	680	272
		35	50	1252	1.42	1778	445	623	226
		36	67	1391	1.42	1976	494	692	503
		37	62	1350	1.56	2106	527	738	597
		38	50	1252	1.56	1954	489	684	255
		39	44	1204	1.64	1975	494	692	445
		40	65	1374	1.42	1952	488	684	192
		41	53	1277	1.56	1993	498	698	475
		42	65	1374	1.56	2144	536	751	956
		43	70	1415	1.42	2010	503	704	247
		44	63	1358	1.56	2119	530	742	366
		45	50	1252	1.56	1954	489	684	608
		46	49	1244	1.42	1767	442	619	327
		47	52	1269	1.56	1980	495	693	768
		48	50	1252	1.42	1778	445	623	234
		49	53	1277	1.42	1814	454	635	268
		50	53	1277	1.42	1814	454	635	264
		51	60	1334	1.42	1895	474	664	558
		52	50	1252	1.56	1954	489	684	1000
		53	68	1399	1.56	2183	546	765	439
		54	60	1334	1.56	2082	521	729	465
		55	58	1317	1.56	2055	514	720	686
		56	66	1382	1.56	2156	539	755	286
		57	54	1285	1.56	2005	501	702	162
		58	109	1732	1.42	2460	615	861	436
		59	68	1399	1.56	2183	546	765	490
		60	59	1326	1.56	2069	517	725	305
		61	44	1204	1.64	1975	494	692	141
		62	56	1301	1.64	2134	534	747	350
		63	56	1301	1.64	2134	534	747	483
		64	58	1317	1.56	2055	514	720	251
		65	50	1252	1.42	1778	445	623	603
		66	58	1317	1.64	2160	540	756	528
		67	55	1293	1.64	2121	530	743	732
		68	59	1326	1.56	2069	517	725	683
		69	80	1496	1.64	2454	614	859	372
		70	65	1374	1.56	2144	536	751	574
		71	58	1317	1.42	1871	468	655	650
		72	49	1244	1.64	2041	511	715	526
		73	68	1399	1.56	2183	546	765	557
		74	55	1293	1.42	1837	460	643	641
		75	63	1358	1.56	2119	530	742	446
		76	55	1293	1.42	1837	460	643	468
		77	52	1269	1.56	1980	495	693	773
		78	55	1293	1.42	1837	460	643	862
		79	58	1317	1.42	1871	468	655	586
		80	44	1204	1.64	1975	494	692	1309
		81	65	1374	1.56	2144	536	751	353
		82	49	1244	1.56	1941	486	680	341
		83	52	1269	1.42	1802	451	631	156
		84	48	1236	1.64	2028	507	710	510
		85	85	1537	1.42	2183	546	765	373
		86	50	1252	1.42	1778	445	623	620
		87	58	1317	1.42	1871	468	655	786
		88	53	1277	1.42	1814	454	635	170
		89	50	1252	1.42	1778	445	623	252
		90	68	1399	1.56	2183	546	765	552
		91	50	1252	1.42	1778	445	623	128
		92	55	1293	1.42	1837	460	643	408
		93	54	1285	1.42	1825	457	639	458
		94	48	1236	1.56	1929	483	676	590
		95	61	1342	1.56	2094	524	733	570
		96	65	1374	1.42	1952	488	684	490
		97	60	1334	1.56	2082	521	729	486
		98	60	1334	1.56	2082	521	729	685
		99	54	1285	1.56	2005	502	702	529
		100	50	1252	1.42	1778	445	623	324
		101	65	1374	1.56	2144	536	751	734
		102	51	1261	1.56	1968	492	689	492
		103	85	1537	1.42	2183	546	765	547
		104	50	1252	1.42	1778	445	623	445
		105	53	1277	1.42	1814	454	635	494
		106	55	1293	1.42	1837	460	643	303
		107	54.5	1289	1.42	1831	458	641	497
		108	63	1358	1.42	1929	483	676	294
		109	50	1252	1.56	1954	489	684	532
		110	70	1415	1.42	2010	503	704	692
		111	55	1293	1.42	1837	460	643	497
		112	63	1358	1.42	1929	483	676	294
		113	50	1252	1.56	1954	489	684	532
		114	56	1301	1.42	1848	462	647	463
		115	63	1358	1.56	2119	530	742	391
		116	68	1399	1.56	2183	546	765	185
		117	58	1317	1.56	2055	514	720	576
		118	50	1252	1.42	1778	445	623	456
		119	50	1252	1.42	1778	445	623	260
		120	54	1285	1.56	2005	502	702	336
		121	50	1252	1.42	1778	445	623	252
		122	50	1252	1.42	1778	445	623	465
		Table S6b. Female. age 30 – 60: Basal metabolic rate (BMR); physical activity level (PAL); total daily energy expenditure (TDEE) and 25-35% of TDEE

## Sheet: Suppl_tab7
Table S7. Nutrients intake, in both sexes and meal origin. Sd=standard deviation; iqr=interquartile range (Kw: Kruscal-Wallis test).
Nutrients intake (gr)	Female		Male		Test (Kw)	Totals
	Mean (sd)	Median (iqr)	Mean (sd)	Median (iqr)		Mean (sd)	Median (iqr)
Carbohydrates	51.85 (30.92)	46.50 (38.75)	56.46 (29.43)	54.00 (50.57)	0.247	52.91 (30.57)	47.00 (43.50)
Sugar	14.58 (11.30)	15.00 (16.50)	15.18 (11.85)	13.85 (20.00)	0.664	14.71 (11.40)	15.00 (18.00)
Protein	21.63 (13.81)	19.00 (19.00)	27.06 (15.42)	28.00 (18.10)	0.023	22.87 (14.34)	21.00 (18.55)
Lipids	22.26 (15.46)	20.00 (22.00)	24.81 (15.53)	23.00 (20.00)	0.247	22.84 (15.48)	21.00 (21.24)
Saturated fatty acids	6.19 (6.54)	4.00 (6.00)	6.70 (5.53)	5.00 (8.00)	0.305	6.31 (6.32)	4.00 (7.00)
Fiber	6.94 (5.37)	5.05 (6.00)	8.79 (6.82)	7.00 (7.00)	0.163	7.37 (5.77)	5.70 (6.99)
	Home		Restaurant		Test (Kw)
	Mean (sd)	Median (iqr)	Mean (sd)	Median (iqr)
Carbohydrates	54.05 (30.95)	47.50 (44.66)	50.44 (29.84)	47.00 (37.00)	0.53
Sugar	16.41 (11.71)	16.00 (18.56)	11.08 (9.83)	8.00 (15.00)	0.002
Protein	22.57 (13.20)	22.00 (16.00)	23.53 (16.65)	20.00 (23.00)	0.902
Lipids	23.94 (14.90)	22.00 (22.00)	20.45 (16.55)	15.00 (22.77)	0.062
Saturated fatty acids	6.45 (6.27)	4.00 (7.00)	6.00 (6.46)	3.00 (7.00)	0.272
Fiber	8.39 (6.17)	6.34 (7.00)	5.20 (4.07)	5.00 (5.00)	<0.001
